# Supplementary material for: Liquid PTVA: a faster and cheaper alternative for generating multi-copy clones in Pichia pastoris
Source: Microb Cell Fact. 2016 Feb 5;15:29. doi: 10.1186/s12934-016-0432-8 (PMC4744420; doi:10.1186/s12934-016-0432-8)
Supplement: Supplementary file 3 — 10.1186/s12934-016-0432-8 Summary of PTVA strains. [file 12934_2016_432_MOESM3_ESM.xlsx]

## Sheet: Sheet1
		PTVA Method	Starting Copy Number	Final Copy Number	GFP (AU)	Growth Rate
pZGFP	1	L12	1.1	10.78	331351	-
	2	L12	1.1	13.8	246073	-
	3	L12	1.1	9.11	231606	-
	4	L12	1.1	1.81	246244	-
	5	L12	1.1	5.97	222713	-
	6	L12	1.1	1.99	223091	-
	7	L12	1.1	18.73	223662	-
	8	L12	1.1	12.85	257170	-
	9	L12	1.1	10.17	244254	-
	10	L12	1.1	13.45	223586	-
	11	L12	1.1	1	184886	-
	12	L12	1.1	8.26	191424	-
	13	L12	1.1	7.45	337460	-
	14	L12	1.1	4.88	184668	-
	15	L12	1.1	3.33	166625	-
	16	L12	1.1	6.21	161425	-
	17	L12	1.1	4.04	269952	-
	18	L12	1.1	5.52	200148	-
	19	L12	1.1	12.44	175549	-
	20	L12	1.1	5.28	223470	-
pZGFP	1	L24	1.1	3.76	66829.9	0.4291
	2	L24	1.1	3.8	279277	-
	3	L24	1.1	3.35	298215	-
	4	L24	1.1	2.88	479970	-
	5	L24	1.1	3.17	108419	-
	6	L24	1.1	3.47	138718	-
	7	L24	1.1	5.7	124991	-
	8	L24	1.1	3.85	213839	-
	9	L24	1.1	3.68	176019	-
	10	L24	1.1	6.46	244359	-
	11	L24	1.1	3.57	112881	-
	12	L24	1.1	3.4	350128	-
	13	L24	1.1	9.55	187676	0.4481
	14	L24	1.1	13.52	108959	-
	15	L24	1.1	4.4	20590.9	-
	16	L24	1.1	3.49	137337	-
	17	L24	1.1	3.7	111466	-
	18	L24	1.1	10.29	344500	-
	19	L24	1.1	5.278	244394	-
	20	L24	1.1	2.67	168210	-
pZGFP	1	Plate	1.1	37	359623	-
	2	Plate	1.1	19.8	385559	-
	3	Plate	1.1	9.36	396399	-
	4	Plate	1.1	6.2	171194	-
	5	Plate	1.1	4.3	69880.2	0.2973
	6	Plate	1.1	7.28	291619	-
	7	Plate	1.1	2.32	217519	-
	8	Plate	1.1	29.61	208194	-
	9	Plate	1.1	16.3	178791	-
	10	Plate	1.1	9.23	90883.4	-
	11	Plate	1.1	8.72	71517.1	-
	12	Plate	1.1	15.04	90394.1	-
	13	Plate	1.1	10.2	205356	-
	14	Plate	1.1	9.77	211853	0.31
	15	Plate	1.1	19.8	228154	-
	16	Plate	1.1	25.93	202679	-
	17	Plate	1.1	20.46	100024	-
	18	Plate	1.1	8.76	172807	-
	19	Plate	1.1	7.75	143416	-
	20	Plate	1.1	19.61	134938	-
pZαGFP	1	L24	0.97	5.38	6474.5	-
	2	L24	0.97	5.57	8786.5	-
	3	L24	0.97	2.08	10800.5	-
	4	L24	0.97	2.68	7384	-
	5	L24	0.97	4.43	6222.5	-
	6	L24	0.97	3.4	3652.5	-
	7	L24	0.97	7.05	5146.5	-
	8	L24	0.97	6.83	6609.5	0.4283
	9	L24	0.97	0.62	8679	-
	10	L24	0.97	2.82	9128	0.46
	11	L24	0.97	1.93	9700	-
	12	L24	0.97	6.03	8763.5	-
	13	L24	0.97	4.16	7113.5	-
	14	L24	0.97	4.5	5208.5	-
	15	L24	0.97	2.23	5295	-
	16	L24	0.97	1.83	6973.5	-
	17	L24	0.97	0.95	8480	-
	18	L24	0.97	2.68	7561	-
	19	L24	0.97	3.99	10995.5	-
	20	L24	0.97	3.7	10145.5	-
pZαGFP	1	Plate	0.97	11.23	5606	-
	2	Plate	0.97	5.71	7934	-
	3	Plate	0.97	13.56	8820	-
	4	Plate	0.97	9.98	8247	-
	5	Plate	0.97	9.26	6175	-
	6	Plate	0.97	7.22	6951	0.3228
	7	Plate	0.97	12.25	5727	-
	8	Plate	0.97	9.8	8039	-
	9	Plate	0.97	10.04	5333	-
	10	Plate	0.97	10.14	6752	-
	11	Plate	0.97	5.73	5656	-
	12	Plate	0.97	4.53	15051	-
	13	Plate	0.97	8.5	7994	-
	14	Plate	0.97	12.61	1093	-
	15	Plate	0.97	4.38	5582	-
	16	Plate	0.97	5.47	4460	-
	17	Plate	0.97	4.44	15457	-
	18	Plate	0.97	2.71	9308	0.3231
	19	Plate	0.97	8.15	13482	-
	20	Plate	0.97	8.82	13940	-
pKGFP	1	L24	1.37	5.39	22154.2	-
	2	L24	1.37	6.56	29713.2	-
	3	L24	1.37	4.75	87581.6	-
	4	L24	1.37	6.88	51771.6	0.3426
	5	L24	1.37	0.97	62642	-
	6	L24	1.37	8.77	18429.7	-
	7	L24	1.37	4.57	36714	-
	8	L24	1.37	6.82	28142	-
	9	L24	1.37	0.74	31324.7	-
	10	L24	1.37	4.83	92605.5	-
	11	L24	1.37	4.13	37433.4	-
	12	L24	1.37	5.07	41186.3	-
	13	L24	1.37	12.47	3224.13	-
	14	L24	1.37	4.21	21604.8	-
	15	L24	1.37	3.68	11697.2	-
	16	L24	1.37	2.87	27368	0.3474
	17	L24	1.37	6.55	31381.9	-
	18	L24	1.37	4.13	18560.8	-
	19	L24	1.37	3.4	29684.6	-
	20	L24	1.37	6.19	24041.3	-
pKGFP	1	Plate	1.37	1.48	10176.7	-
	2	Plate	1.37	3.13	46738	-
	3	Plate	1.37	2.72	51713.2	-
	4	Plate	1.37	1.39	50511.7	-
	5	Plate	1.37	0.86	3028.36	-
	6	Plate	1.37	2.39	-4311.95	-
	7	Plate	1.37	2.51	21088.6	-
	8	Plate	1.37	6.38	49650.2	0.3443
	9	Plate	1.37	4.31	44225.8	-
	10	Plate	1.37	3.42	43533.5	-
	11	Plate	1.37	0.81	69197	-
	12	Plate	1.37	5.32	15329.9	-
	13	Plate	1.37	3.71	18378.6	-
	14	Plate	1.37	7.61	13864.6	-
	15	Plate	1.37	2.72	24068.1	0.3447
	16	Plate	1.37	3.89	13988.6	-
	17	Plate	1.37	2.06	33620.3	-
	18	Plate	1.37	2.4	9008.12	-
	19	Plate	1.37	2.4	5695.9	-
	20	Plate	1.37	2.91	2381.63	-
pKGFP	1	L12	2.37	2.44	61465.5	-
	2	L12	2.37	1.56	-3647.32	-
	3	L12	2.37	1.16	46690.3	-
	4	L12	2.37	0.9	56894.1	-
	5	L12	2.37	1.06	60299.1	-
	6	L12	2.37	0.95	69770.8	-
	7	L12	2.37	1.05	51013.8	-
	8	L12	2.37	1.8	66876.6	-
	9	L12	2.37	1.09	56776.6	-
	10	L12	2.37	1.19	65092.4	-
	11	L12	2.37	1.12	56614.5	-
	12	L12	2.37	1.27	50780	-
	13	L12	2.37	0.9	61745.7	-
	14	L12	2.37	1.85	65217.3	-
	15	L12	2.37	1.35	65273.7	-
	16	L12	2.37	2.32	64467.8	-
	17	L12	2.37	1.81	47966	-
	18	L12	2.37	2.17	45597.2	-
	19	L12	2.37	1.6	13617.6	-
	20	L12	2.37	0.9	52387.6	-
pKGFP	1	L24	2.37	3.03	41606	0.4291
	2	L24	2.37	2.23	35939.1	-
	3	L24	2.37	2.59	44927.1	-
	4	L24	2.37	1.69	29813.2	-
	5	L24	2.37	1.53	30365.3	-
	6	L24	2.37	1.78	47126.2	-
	7	L24	2.37	2.1	32511.9	-
	8	L24	2.37	6.52	21926.9	-
	9	L24	2.37	2.45	30726.5	-
	10	L24	2.37	2.87	30662.5	-
	11	L24	2.37	2.19	28487.8	-
	12	L24	2.37	2.52	81176	-
	13	L24	2.37	3.89	62427.4	0.4481
	14	L24	2.37	2.5	73171.6	-
	15	L24	2.37	3.41	66438.9	-
	16	L24	2.37	3.54	31238.2	-
	17	L24	2.37	3.27	61740.9	-
	18	L24	2.37	2.41	7709.26	-
	19	L24	2.37	3.63	44009.4	-
	20	L24	2.37	3.59	69610.1	-
pKGFP	1	Plate	2.37	2.12	62480.3	-
	2	Plate	2.37	1.64	58171.4	-
	3	Plate	2.37	0.94	86383.8	-
	4	Plate	2.37	0.77	28911.8	-
	5	Plate	2.37	0.54	50494.6	0.2973
	6	Plate	2.37	0.98	65253.2	-
	7	Plate	2.37	0.62	53727.6	-
	8	Plate	2.37	1.84	59343.8	-
	9	Plate	2.37	0.72	32513.4	-
	10	Plate	2.37	0.59	47794.3	-
	11	Plate	2.37	0.59	16758.2	-
	12	Plate	2.37	0.67	59942.7	-
	13	Plate	2.37	1.35	47147.1	-
	14	Plate	2.37	1.4	62964.2	0.31
	15	Plate	2.37	3.6	48525.6	-
	16	Plate	2.37	0.95	47948.1	-
	17	Plate	2.37	1.05	79439.8	-
	18	Plate	2.37	1.02	50978.2	-
	19	Plate	2.37	0.72	62884.5	-
	20	Plate	2.37	1.31	64627.7	-
pKαGFP	1	L24	1.15	2.07	7115.5	-
	2	L24	1.15	2.48	6966.5	-
	3	L24	1.15	1.6	7578	-
	4	L24	1.15	1.05	7232.5	-
	5	L24	1.15	1.76	5129.5	-
	6	L24	1.15	3.53	5000.5	-
	7	L24	1.15	4.35	2093.5	-
	8	L24	1.15	2.1	2311.5	-
	9	L24	1.15	8.15	5058.5	-
	10	L24	1.15	10.49	5546	-
	11	L24	1.15	7.04	6249	-
	12	L24	1.15	6.74	6341	-
	13	L24	1.15	7.63	4000	0.3472
	14	L24	1.15	6.3	2128.5	-
	15	L24	1.15	5.7	1472	-
	16	L24	1.15	3.4	2022	-
	17	L24	1.15	0.82	3480	-
	18	L24	1.15	5.36	4025	-
	19	L24	1.15	2.84	4789.5	0.3529
	20	L24	1.15	6.58	10619.5	-
pKαGFP	1	Plate	1.15	5.38	9112.5	-
	2	Plate	1.15	5.57	6652.5	-
	3	Plate	1.15	2.08	6353	-
	4	Plate	1.15	2.67	6191.5	-
	5	Plate	1.15	4.43	5082.5	-
	6	Plate	1.15	3.4	2641.5	-
	7	Plate	1.15	7.05	2858	-
	8	Plate	1.15	6.83	4365.5	0.3491
	9	Plate	1.15	0.62	5041	-
	10	Plate	1.15	2.82	4643	0.3335
	11	Plate	1.15	1.93	8329.5	-
	12	Plate	1.15	6.03	8450.5	-
	13	Plate	1.15	4.16	5806	-
	14	Plate	1.15	4.5	4386	-
	15	Plate	1.15	2.23	3925	-
	16	Plate	1.15	1.83	3785.5	-
	17	Plate	1.15	0.95	354	-
	18	Plate	1.15	2.68	323.5	-
	19	Plate	1.15	3.99	5217.5	-
	20	Plate	1.15	3.7	5242.5	-
pKαGFP	1	L12	2.29	3.9	6711	-
	2	L12	2.29	4.17	3371.5	-
	3	L12	2.29	3.31	5547.5	-
	4	L12	2.29	2.62	2954.5	-
	5	L12	2.29	1.66	539.5	-
	6	L12	2.29	2.28	1380	-
	7	L12	2.29	2.7	1180.5	-
	8	L12	2.29	8.23	3540.5	-
	9	L12	2.29	5.54	2203	-
	10	L12	2.29	4.6	-294.5	-
	11	L12	2.29	3.19	796.5	-
	12	L12	2.29	3.4	240.5	-
	13	L12	2.29	3.49	5353.5	-
	14	L12	2.29	2.89	4225	-
	15	L12	2.29	4.66	1292	-
	16	L12	2.29	1.43	3836	-
	17	L12	2.29	4.52	2103.5	-
	18	L12	2.29	6.94	249.5	-
	19	L12	2.29	3.39	3867.5	-
	20	L12	2.29	3.62	356	-
pKαGFP	1	L24	2.29	4.46	4774	-
	2	L24	2.29	6.94	7054.5	-
	3	L24	2.29	6.21	6766.5	-
	4	L24	2.29	5.93	6752.5	-
	5	L24	2.29	2.21	5637	-
	6	L24	2.29	5.3	4513.5	-
	7	L24	2.29	3.98	5924	-
	8	L24	2.29	2.13	5287	-
	9	L24	2.29	1.23	2774.5	-
	10	L24	2.29	1.22	3070	-
	11	L24	2.29	2.72	4937.5	-
	12	L24	2.29	1.86	3401.5	-
	13	L24	2.29	1.21	6521.5	-
	14	L24	2.29	2.6	6276.5	-
	15	L24	2.29	1.49	6006	-
	16	L24	2.29	0.98	4354	-
	17	L24	2.29	1.46	4596.5	-
	18	L24	2.29	1.09	2134	-
	19	L24	2.29	1.34	2825.5	-
	20	L24	2.29	3.65	4830	-
pKαGFP	1	Plate	2.29	3.52	8528	-
	2	Plate	2.29	1.63	3177.5	-
	3	Plate	2.29	0.8	1223	-
	4	Plate	2.29	1.2	79	-
	5	Plate	2.29	1.2	1985	-
	6	Plate	2.29	0.88	2477.5	-
	7	Plate	2.29	0.81	-980.5	-
	8	Plate	2.29	1.78	6671.5	-
	9	Plate	2.29	2	7165.5	-
	10	Plate	2.29	1.15	1596	-
	11	Plate	2.29	1.5	1570.5	-
	12	Plate	2.29	1.03	2182	-
	13	Plate	2.29	0.77	2215.5	-
	14	Plate	2.29	1.12	403	-
	15	Plate	2.29	1.21	1206.5	-
	16	Plate	2.29	0.7	6953.5	-
	17	Plate	2.29	1.31	7766	-
	18	Plate	2.29	1.04	2382	-
	19	Plate	2.29	1.5	4315.5	-
	20	Plate	2.29	2.7	2391.5	-
